# Supplementary material for: Diffusion tensor microscopy data (15.6 μm in-plane) of white matter tracts in the human, pig, and rat spinal cord with corresponding tissue histology
Source: Data Brief. 2016 Aug 18;9:271–4. doi: 10.1016/j.dib.2016.08.020 (PMC5024313; doi:10.1016/j.dib.2016.08.020)
Supplement: Supplementary file 1 — Supplementary material [file mmc1.zip]

Archive with 3 entries (3 files):
- coi_disclosure_Flint.pdf
- coi_disclosure_Hansen.pdf
- coi_disclosure_Blackband.pdf
