# Supplementary material for: Diffusion tensor microscopy data (15.6 μm in-plane) of white matter tracts in the human, pig, and rat spinal cord with corresponding tissue histology
Source: Data Brief. 2016 Aug 18;9:271–4. doi: 10.1016/j.dib.2016.08.020 (PMC5024313; doi:10.1016/j.dib.2016.08.020)
Supplement: Supplementary file 2 — Supplementary material [file mmc2.zip]

Archive with 49 entries (18 files):
- Data_sorted/
- data_sorted/human_sc/set3/MRI/HumSC_set3.mat
- data_sorted/pig_sc/set1/Histology/Pig111308_scans 7 to 28_Nissl stain_100um thick_true color.tif
- data_sorted/pig_sc/set1/MRI/pigSC_set1.mat
- data_sorted/human_sc/humsc_bg_set2/MRI/HumSC_BG_set2.mat
- data_sorted/human_sc/set1/MRI/HumSC_set1.mat
- data_sorted/human_sc/set2/MRI/HumSC_set2.mat
- data_sorted/rat_sc/set2/MRI/ratSC_set2.mat
- data_sorted/human_sc/humsc_bg_set3/MRI/HumSC_BG_set3.mat
- data_sorted/rat_sc/set1/MRI/ratSC_set1.mat
- data_sorted/human_sc/humsc_bg_set1/MRI/HumSC_BG_set1.mat
- data_sorted/human_sc/humsc_bg_set1/Histology/Hum051110_scan208_229_human SC_BlackGoldII_50um slice_10XB&W_2.tif
- data_sorted/human_sc/humsc_bg_set2/Histology/Hum051110_scan240-261_human SC_BlackGoldII_50um slice_10XB&W_2.tif
- data_sorted/human_sc/humsc_bg_set3/Histology/Hum051110_scan273-294_human SC_BlackGoldII_50um slice_10XB&W_2.tif
- data_sorted/human_sc/set1/Histology/Hum071409_HumanDTI_scans35-56_100X4_Nissl stained_50um slice_false color.tif
- data_sorted/human_sc/set2/Histology/Hum071409_HumanDTI_scans61-82_100X1_Nissl stained_50um thick_true color.tif
- data_sorted/human_sc/set3/Histology/Hum071409_HumanDTI_scans89-95_100X1_Nissl Stained_100um thick_false color.tif
- data_sorted/rat_sc/set1/Histology/Mic072808_scans38 to 59_Nissl stain_cervical enlargement_50um thick_true color.tif
- data_sorted/rat_sc/set2/Histology/Mic072808_scans64 to 85_Nissl Stain_lumbar enlargement_50um thick_false color.tif
- Data_sorted/Pig_SC/
- Data_sorted/Rat_SC/
- Data_sorted/Human_SC/
- data_sorted/Human_SC/Set1/
- data_sorted/human_sc/Set1/Histology/
- data_sorted/human_sc/Set1/MRI/
- data_sorted/Human_SC/Set3/
- data_sorted/human_sc/Set3/Histology/
- data_sorted/Human_SC/Set2/
- data_sorted/human_sc/Set2/Histology/
- data_sorted/human_sc/Set2/MRI/
- data_sorted/human_sc/Set3/MRI/
- data_sorted/Rat_SC/Set1/
- data_sorted/rat_sc/Set1/Histology/
- data_sorted/Rat_SC/Set2/
- data_sorted/rat_sc/Set2/Histology/
- data_sorted/rat_sc/Set2/MRI/
- data_sorted/rat_sc/Set1/MRI/
- data_sorted/Pig_SC/Set1/
- data_sorted/pig_sc/Set1/Histology/
- data_sorted/pig_sc/Set1/MRI/
- data_sorted/Human_SC/HumSC_BG_set1/
- data_sorted/human_sc/HumSC_BG_set1/Histology/
- data_sorted/human_sc/HumSC_BG_set1/MRI/
- data_sorted/Human_SC/HumSC_BG_set2/
- data_sorted/human_sc/HumSC_BG_set2/Histology/
- data_sorted/human_sc/HumSC_BG_set2/MRI/
- data_sorted/Human_SC/HumSC_BG_set3/
- data_sorted/human_sc/HumSC_BG_set3/Histology/
- data_sorted/human_sc/HumSC_BG_set3/MRI/
